# Supplementary material for: Design, Synthesis, Anti-Inflammatory Activity, DFT Modeling and Docking Study of New Ibuprofen Derivatives
Source: Int J Mol Sci. 2024 Mar 21;25(6):3558. doi: 10.3390/ijms25063558 (PMC10971055; doi:10.3390/ijms25063558)
Supplement: Supplementary file 1 [file ijms-25-03558-s001.zip]

Archive with 1 entries (1 files):
- ijms-2862801-supplementary.pdf
